# Supplementary material for: Use of food frequency questionnaire to assess relationships between dietary habits and cardiovascular risk factors in NESCAV study: validation with biomarkers
Source: Nutr J. 2013 Nov 6;12:143. doi: 10.1186/1475-2891-12-143 (PMC4176104; doi:10.1186/1475-2891-12-143)
Supplement: Additional file 1: Table S1 — Laboratory analyses of biomarkers. [file 1475-2891-12-143-S1.xls]

## Sheet: Feuil1
Biomarkers	Method	Type of sample
Vitamin B12	Electrochemiluminescence (ECLIA), Roche, Modular E	Serum
25-OH Vit D	immunoluminometric (CLIA)	Serum
Serum folates	Electrochemiluminescence (ECLIA), Roche,Modular E	Serum
α-tocopherol	HPLC/DAD (High-Performance Liquid Chromatography with Diode-Array Detection)	Serum
Iron	Method of ferrozine, Roche, MODULAR P	Plasma Heparin
Iodine	Colorimetric method in which iodide catalyzes the reduction of ceric ammonium sulfate to the colorless cerous form in the presence of arsenious acid	Urine
β-carotene	HPLC/DAD (High-Performance Liquid Chromatography with Diode-Array Detection)	Plasma EDTA (Ethylenediaminetetraacetic acid)
Urinary Sodium	Kit Roche, MODULAR P	Urine
Erythrocyte folates	Electrochemiluminescence (ECLIA), Roche, Modular E	Tube EDTA (ethylenediaminetetraacetic acid)
